# Supplementary material for: Overexpression of cytosolic NADP‐malic enzyme 1 from the common ice plant enhances water‐deficit and high‐light stress tolerance by modulating water‐use efficiency and flavonoid biosynthesis
Source: Plant J. 2026 Jun 6;126(5):e70968. doi: 10.1111/tpj.70968 (PMC13242266; doi:10.1111/tpj.70968)
Supplement: Supplementary file 1 — Table S1. Table of Primer Sequences. [file TPJ-126-0-s001.xlsx]

## Sheet: Sheet1
	Supplementary Table 1. Table of Primer Sequences
	Name	Forward primer (5' to 3')	Reverse primer (5' to 3')	Locus	Accession number
	Actin	AGGTCCTCTTCCAGCCTTCATT	CCTTCCTGATATCCACGTCACA
	UBQ	CGCACCTTGGCTGACTACA	AACAACCAGACCATGCAACA		AF053563
	McNADP-ME1	AGGCACTGGCTTCACAAGTT	ACAAGATCGGCTGGTTGAGG		GBLK01008304
	McNADP-ME2	GGCTTGTCGATTCCAAGGGA	GAGCCGATCAAGACGGTAGG		GBLK01000920
	McNADP-ME3	ATCAGTGCGTCACTCCTTGG	GACCACGTATGTAGTGGGCA		GBLK01001885
	McNAD-ME1	ATGGCATGTTACAGGCTGCT	GTAGCCTTCTGCAAGGTCGT		GBLK01021205
	McNAD-ME2	TTGGAGCTGCTGTATTGCGA	TTTGGCCCCACTTCACCATT		GBLK01008345
	TIP-41 like	GTGAAAACTGTTGGAGAGAAGCAA	TCAACTGGATACCCTTTCGCA	At4g34270
	PAL1	AGGAGGAGTGGACGCTATGT	AGCTCCCCAGTTGAGAGGAT	At2g37040
	PAL2	AGTCGTGAATCTTGGCGGAG	CACACCGGCTCTTGAAGTCT	At3g53260
	C4H	AAGTGCTCCTCACTCAAGGC	CCAATGCTCGCCGTAAACAG	At2g30490
	4CL3	AAAGGCTTTCAGGTCCCTCC	CAGCTGCATCGGCAATTGAA	At1g65060
	ACC1	CAATGGCAGCACTGGGAGAT	ACTCCATGGCAGAGTGGGTA	At1g36160
	CHS	CCAAGCTTCTTGGTCTCCGT	ACGTGCTCCACGATTGTTCT	At5g13930
	CHI	TGACGGAGAATTGTGTGGCT	AGAGGATCGATGAACCGGGA	At3g55120
	CHI-L1	CGGTGAGAGATCGTTTGGCT	CGCAAATGCCATCTTTGGCT	At5g05270
	F3H	TCTGCCGTCAGATCGTTGAG	AGCAAAGAAGTCACGAGCGA	At3g51240
	F3′H	CCCTTTCCGCCATGGTTACT	CTAGCGAAATTGGCGTCGTG	At5g07990
	FLS1	GACGGAGCTGATACGACGTT	CCGGTTTAGCGACGGATTCT	At5g08640
	FLS3	GCGAAGCCAGAAGACTCCTT	CCACCCATGCGTTTCTACCT	At5g63590
	DFR	AAACGCCAAGACGCTACTCA	CACGTGGAAAACACCGTCAC	At5g42800
	LDOX/ANS	AGACGGTCCTCAAGTTCCCA	TCCCCAATCCAAAGATGCCT	At4g22880
	ANR	TGCAGAAGCTATCTGGCTCG	GCACAGCAAATGTAGCGACC	At1g61720
	LAC15	GAAGGGGAAAACCTACCGCA	GGGTCTTGGTCAGCGTGTAA	At5g48100
	F3GlcT	ACATCGGTCCTCTCGGGTTA	CCATCCAAGCCAAACAACCG	At5g17050
	F3RhaT	GAACCATGCTCGGGAATCCA	TGCGAACCAGAAGAAGGCAT	At1g30530
	F3AraT	TCCATCGCAAACATCAACGC	ACGCTACAGAAGCAGTGGAC	At5g17030
	F7GlcT	GCAGACCAATTCTGCAACGA	TGACCTCTTTAACCTCGGCAC	At2g36790
	F7RhaT	TTCTACGACCTCGAGCCTGA	TTAAAGGGGAGCAACGGTCC	At1g06000
	A3G2″XylT	GGACTTGCCGTGAGACAGAA	AGGTTGGGATCCAGGGAGAA	At5g54060
	BGLU10	ACTCTCTACTTTCCGTTTTCTTGG	TTGTTTCTGGTAAAGGCATCACTG	At4g27830
	OMT1	CATGCTCGACCGTATCCTCC	ACCAAGCCCGTAAATCCGTT	At5g54160
	A5GlcMalT	TGAAGATGCGTGGAGGTGAC	ACGGAGGGTTTAACCGTGAC	At3g29590
	A3GlcCouT1	CAGAGGCCAAGGACGAAGTC	CATCTGAAGCAGCCATGACG	At1g03495
	A3GlcCouT2	GCAACTGTATGGCTCCTGGT	CCCCATCTTGGTGCTGTCTT	At1g03940
	SCPL10	GGGTTCGACACTAAAGCATCTG	GACGGCCTTCTAAACCAGGA	At2g23000
